# Supplementary material for: Alkylation-based optimization of antifungal FPPS inhibitors yields a potent, broad-spectrum lipophilic zoledronate derivative
Source: mBio. 2025 Dec 22;17(2):e03199-25. doi: 10.1128/mbio.03199-25 (PMC12892976; doi:10.1128/mbio.03199-25)
Supplement: Supplemental tables — Tables S1-S6. [file mbio.03199-25-s0003.xlsx]

## Sheet: Table 1
	Supp. Table S1. MICs in combination (MICcs), MIC-MICc fold decreases (FD), and Fractional Inhibitory Concentration Indices (FICIs) for azole-inhibitor combinations.
			C. albicans																		C. glabrata
			FLC:INH						ITR:INH						KET:INH						FLC:INH						ITR:INH						KET:INH
			FLC		INH				ITR		INH				KET		INH				FLC		INH				ITR		INH				KET		INH
	Inhibitor (INH)		MICc	FD	MICc	FD	FICI		MICc	FD	MICc	FD	FICI		MICc	FD	MICc	FD	FICI		MICc	FD	MICc	FD	FICI		MICc	FD	MICc	FD	FICI		MICc	FD	MICc	FD	FICI
	ZOL		2	2	8	32	0.53		0.25	1	32	8	1.13		0.25	1	32	8	1.13		0.25	16	1	8	0.09		0.016	8	1	8	0.16		0.031	4	2	4	0.31
	10-ZOL		1	4	0.0625	16	0.31		0.25	1	0.25	4	1.25		0.125	2	0.125	8	0.63		1	4	0.125	1	1.25		0.031	4	0.063	2	0.75		0.016	8	0.031	4	0.38
	PLA9		32	< -4	64	4	≥4		0.125	2	4	64	0.52		2	< -4	64	4	≥4		1	4	4	64	0.31		0.031	4	2	128	0.28		0.031	4	2	128	0.28
	PLA11		16	-4	256	1	≥4		1	-4	256	1	≥4		2	< -4	128	2	≥4		1	4	4	64	0.28		0.031	4	2	128	0.27		0.031	4	2	128	0.27
	dmPLA9		8	-2	16	8	2.13		0.5	-2	16	8	2.13		0.5	-2	16	8	2.13		16	-4	64	4	≥4		0.125	1	8	32	1.5		0.125	1	8	32	1.5
	dmPLA10		4	1	8	2	1.5		0.125	2	4	4	0.75		0.125	2	4	4	0.75		4	1	16	1	≥4		0.063	2	4	4	1.5		0.125	1	8	2	3
	dmPLA11		4	1	8	4	1.25		0.25	1	8	4	1.25		0.25	1	8	4	1.25		4	1	16	1	3		0.063	2	4	4	1		0.063	2	4	4	1
	dmPLA12		4	1	8	16	1.06		1	-4	32	4	≥4		0.5	-2	16	8	2.13		2	2	8	2	1		0.031	4	2	8	0.38		0.063	2	4	4	0.75
	PDA9		32	< -4	64	4	≥4		2	< -4	64	4	≥4		2	< -4	64	4	≥4		1	4	4	64	0.31		0.031	4	2	128	0.28		0.031	4	2	128	0.28
	PDA11		32	< -4	128	2	≥4		2	< -4	128	2	≥4		2	< -4	64	4	≥4		2	2	8	32	0.63		0.031	4	2	128	0.28		0.031	4	2	128	0.28
	PDA12		8	-2	16	16	2.06		2	< -4	64	4	≥4		1	-4	32	8	≥4		2	2	8	32	0.75		0.031	4	2	128	0.31		0.031	4	2	128	0.31
	dmPDA9		32	< -4	64	2	≥4		2	< -4	64	2	≥4		2	< -4	64	2	≥4		8	-2	32	4	2.5		0.125	1	8	16	1.13		0.125	1	8	16	1.13
	dmPDA10		4	1	8	2	1.5		0.125	2	4	4	0.75		0.125	2	4	4	0.75		4	1	16	1	≥4		0.125	1	8	2	3		0.25	-2	16	1	≥4
	dmPDA11		4	1	8	16	1.06		0.25	1	8	16	1.06		0.25	1	8	16	1.06		8	-2	32	1	≥4		0.063	2	4	8	1		0.125	1	8	4	2
	dmPDA12		4	1	8	16	1.06		0.125	2	4	32	0.53		0.125	2	4	32	0.53		2	2	8	1	2.5		0.063	2	4	2	1.5		0.016	8	1	8	0.38
			C. neoformans																		C. deuterogattii
			FLC:INH						ITR:INH						KET:INH						FLC:INH						ITR:INH						KET:INH
			FLC		INH				ITR		INH				KET		INH				FLC		INH				ITR		INH				KET		INH
			MICc	FD	MICc	FD	FICI		MICc	FD	MICc	FD	FICI		MICc	FD	MICc	FD	FICI		MICc	FD	MICc	FD	FICI		MICc	FD	MICc	FD	FICI		MICc	FD	MICc	FD	FICI
	ZOL		4	4	8	8	0.38		0.125	8	4	16	0.19		0.125	8	4	16	0.19		4	8	8	8	0.25		0.25	4	8	8	0.38		0.5	16	16	4	0.31
	10-ZOL		2	8	0.125	1	1.13		0.063	16	0.063	2	0.56		0.063	16	0.063	2	0.56		2	16	0.125	2	0.56		0.13	8	0.125	2	0.63		0.063	128	0.063	4	0.26
	PLA9		128	< -4	256	1	≥4		4	-4	128	2	≥4		4	-4	128	2	≥4		128	-4	256	1	≥4		8	< -4	256	1	≥4		4	2	128	2	1
	PLA11		128	< -4	256	1	≥4		8	< -4	256	1	≥4		4	-4	128	2	≥4		128	-4	256	1	≥4		4	-4	128	2	≥4		4	2	128	2	1
	dmPLA9		64	-4	128	-2	≥4		4	-4	128	-2	≥4		2	-2	64	1	3		64	-2	128	1	3		4	-4	256	-2	≥4		4	2	128	1	1.5
	dmPLA10		4	4	8	2	0.75		0.25	4	8	2	0.75		0.25	4	8	2	0.75		4	8	8	4	0.38		0.25	4	8	4	0.5		0.25	32	8	4	0.28
	dmPLA11		16	1	32	2	1.5		1	1	32	2	1.5		1	1	32	2	1.5		16	2	32	1	1.5		1	1	32	1	2		1	8	32	1	1.13
	dmPLA12		16	1	32	-2	3		0.5	2	16	1	1.5		0.25	4	8	2	0.75		8	4	16	8	0.38		0.5	2	16	8	0.63		0.5	16	16	8	0.19
	PDA9		128	< -4	256	1	≥4		4	-4	128	2	≥4		4	-4	128	2	≥4		128	-4	256	1	≥4		8	< -4	256	1	≥4		8	1	256	1	2
	PDA11		128	< -4	256	1	≥4		8	< -4	256	1	≥4		4	-4	128	2	≥4		128	-4	256	1	≥4		8	< -4	256	1	≥4		4	2	128	2	1
	PDA12		64	-4	128	2	≥4		2	-2	64	4	2.25		4	-4	128	2	≥4		64	-2	128	2	2.5		4	-4	128	2	≥4		2	4	64	4	0.5
	dmPDA9		16	1	32	4	1.25		4	-4	128	1	≥4		4	-4	128	1	≥4		64	-2	128	1	3		1	1	32	4	1.25		4	2	128	1	1.5
	dmPDA10		4	4	8	2	0.75		0.25	4	8	2	0.75		0.25	4	8	2	0.75		8	4	16	1	1.25		0.5	2	16	1	1.5		0.25	32	8	2	0.53
	dmPDA11		16	1	32	2	1.5		0.5	2	16	4	0.75		2	-2	64	1	3		16	2	32	1	1.5		1	1	32	1	2		1	8	32	1	1.13
	dmPDA12		4	4	8	1	1.25		0.25	4	8	1	1.25		0.25	4	8	1	1.25		32	1	64	1	2		0.25	4	8	8	0.38		0.25	32	8	8	0.16
			S. cerevisiae																		A. fumigatus
			FLC:INH						ITR:INH						KET:INH						FLC:INH						ITR:INH						KET:INH
			FLC		INH				ITR		INH				KET		INH				FLC		INH				ITR		INH				KET		INH
			MICc	FD	MICc	FD	FICI		MICc	FD	MICc	FD	FICI		MICc	FD	MICc	FD	FICI		MICc	FD	MICc	FD	FICI		MICc	FD	MICc	FD	FICI		MICc	FD	MICc	FD	FICI
	ZOL		1	4	32	8	0.38		0.063	4	64	4	0.5		0.25	8	32	8	0.25		64	2	64	4	0.75		0.063	2	2	128	0.51		2	2	64	4	0.75
	10-ZOL		1	4	0.5	2	0.75		0.125	2	0.5	2	1		0.25	8	0.25	4	0.38		8	16	0.5	2	0.56		0.063	2	0.063	16	0.56		0.25	16	0.25	4	0.31
	PLA9		1	4	16	16	0.31		0.063	4	64	4	0.5		0.25	8	16	16	0.19		128	1	256	1	2		0.063	2	2	128	0.51		4	1	128	2	1.5
	PLA11		1	4	16	16	0.31		0.063	4	32	8	0.38		0.5	4	8	32	0.28		128	1	256	1	2		0.063	2	2	128	0.51		4	1	128	2	1.5
	dmPLA9		8	-2	16	2	2.5		0.5	-2	32	1	3		2	1	2	16	1.06		128	1	256	-2	3		0.125	1	4	32	1.03		4	1	128	1	2
	dmPLA10		8	-2	16	-2	≥4		0.25	1	1	8	1.13		2	1	1	8	1.13		8	16	16	1	1.06		0.063	2	2	8	0.63		1	4	32	-2	2.25
	dmPLA11		2	2	4	2	1		0.5	-2	2	4	2.25		1	2	4	2	1		32	4	64	1	1.25		0.063	2	2	32	0.53		2	2	64	1	1.5
	dmPLA12		1	4	2	2	0.75		0.125	2	1	4	0.75		0.25	8	1	4	0.38		64	2	128	1	1.5		0.063	2	2	64	0.52		2	2	64	2	1
	PDA9		2	2	64	4	0.75		0.5	-2	16	16	2.06		0.5	4	64	4	0.5		128	1	256	1	2		0.031	4	1	256	0.25		4	1	128	2	1.5
	PDA11		1	4	64	4	0.5		0.25	1	128	2	1.5		0.5	4	64	4	0.5		128	1	256	1	2		0.063	2	2	128	0.51		4	1	128	2	1.5
	PDA12		0.5	8	64	4	0.38		0.125	2	32	8	0.63		0.5	4	16	16	0.31		128	1	256	1	2		0.063	2	2	128	0.51		4	1	128	2	1.5
	dmPDA9		2	2	64	1	1.5		0.5	-2	64	1	3		1	2	128	-2	2.5		64	2	128	1	1.5		0.063	2	2	64	0.52		4	1	128	1	2
	dmPDA10		8	-2	32	-2	≥4		0.5	-2	16	1	3		0.25	8	16	1	1.13		16	8	32	-2	2.13		0.063	2	2	8	0.63		1	4	32	-2	2.25
	dmPDA11		8	-2	256	-4	≥4		0.25	1	64	1	2		0.5	4	64	1	1.25		32	4	64	1	1.25		0.063	2	2	32	0.53		4	1	128	-2	3
	dmPDA12		1	4	32	2	0.75		0.25	1	4	16	1.06		0.125	16	32	2	0.56		64	2	128	1	1.5		0.031	4	1	128	0.26		4	1	128	1	2
			A. flavus																		T. rubrum
			FLC:INH						ITR:INH						KET:INH						FLC:INH						ITR:INH						KET:INH
			FLC		INH				ITR		INH				KET		INH				FLC		INH				ITR		INH				KET		INH
			MICc	FD	MICc	FD	FICI		MICc	FD	MICc	FD	FICI		MICc	FD	MICc	FD	FICI		MICc	FD	MICc	FD	FICI		MICc	FD	MICc	FD	FICI		MICc	FD	MICc	FD	FICI
	ZOL		32	2	32	8	0.63		0.5	1	32	8	1.13		2	1	128	2	1.5		16	4	32	4	0.5		2	4	64	2	0.75		1	4	16	8	0.38
	10-ZOL		32	2	0.063	32	0.53		0.5	1	0.125	16	1.06		1	2	0.125	16	0.56		8	8	0.5	4	0.38		1	16	0.5	4	0.31		1	4	0.5	4	0.5
	PLA9		64	1	256	1	2		0.5	1	128	2	1.5		1	2	128	2	1		128	-2	256	1	3		8	1	256	1	2		4	1	128	2	1.5
	PLA11		32	2	64	4	0.75		0.25	2	4	64	0.52		2	1	256	1	2		128	-2	256	1	3		8	1	256	1	2		4	1	128	2	1.5
	dmPLA9		64	1	128	2	1.5		0.5	1	256	1	2		1	2	128	2	1		128	-2	256	-2	≥4		4	2	128	1	1.5		4	1	128	1	2
	dmPLA10		64	1	64	1	2		0.5	1	2	32	1.03		2	1	32	2	1.5		32	2	64	< -4	≥4		0.25	32	8	1	1.03		0.25	16	8	1	1.06
	dmPLA11		64	1	256	1	2		0.5	1	64	4	1.25		1	2	64	4	0.75		16	4	32	-2	2.25		1	8	32	-2	2.13		1	4	32	-2	2.25
	dmPLA12		64	1	128	2	1.5		0.125	4	64	4	0.5		1	2	4	64	0.52		8	8	16	1	1.13		0.5	16	16	1	1.06		0.5	8	16	1	1.13
	PDA9		32	2	128	2	1		0.5	1	4	64	1.02		1	2	128	2	1		128	-2	256	1	3		8	1	256	1	2		2	2	64	4	0.75
	PDA11		32	2	128	2	1		0.5	1	256	1	2		1	2	64	4	0.75		128	-2	256	1	3		8	1	256	1	2		8	-2	256	1	3
	PDA12		64	1	256	1	2		0.25	2	128	2	1		1	2	128	2	1		128	-2	256	-2	≥4		8	1	256	-2	3		8	-2	256	-2	≥4
	dmPDA9		64	1	256	1	2		0.5	1	256	1	2		1	2	128	2	1		16	4	32	1	1.25		1	8	32	1	1.13		1	4	32	1	1.25
	dmPDA10		16	4	32	2	0.75		0.5	1	32	2	1.5		1	2	8	8	0.63		32	2	64	< -4	≥4		2	4	64	< -4	≥4		2	2	64	< -4	≥4
	dmPDA11		32	2	64	4	0.75		0.5	1	2	128	1.01		0.5	4	16	16	0.31		32	2	64	-4	≥4		1	8	32	-2	2.13		4	1	128	< -4	≥4
	dmPDA12		64	1	128	2	1.5		0.125	4	8	32	0.28		0.5	4	4	64	0.27		128	-2	32	-4	≥4		1	8	32	-4	≥4		1	4	32	-4	≥4

## Sheet: Table 2
	Supp. Table S2. Ratios between the geometric mean (GM) of fungal MICs/MICcs and HEK cell IC50s.
	Inhibitor	GM fungal MIC	HEK IC50	Ratio		GM fungal MICc	HEK IC50	Ratio
	ZOL	98.7	1323	13.404		14.3	1323	92.814
	10-ZOL	1.2	35.77	30.079		0.1	35.77	240.631
	PLA9	>128	>256	-		53.8	>256	-
	PLA11	>128	>256	-		55.4	>256	-
	dmPLA9	128	41.36	0.323		52.3	41.36	0.791
	dmPLA10	20.7	1.575	0.076		8	1.575	0.197
	dmPLA11	29.3	9.088	0.31		18	9.088	0.506
	dmPLA12	38.1	2.012	0.053		11.3	2.012	0.178
	PDA9	>128	>256	-		52.3	>256	-
	PDA11	>128	>256	-		78.3	>256	-
	PDA12	234.8	167.8	0.715		52.3	167.8	3.209
	dmPDA9	83	10.44	0.126		55.4	10.44	0.188
	dmPDA10	20.7	1.842	0.089		14.7	1.842	0.126
	dmPDA11	69.8	6.188	0.089		25.4	6.188	0.244
	dmPDA12	49.4	0.161	0.003		12	0.161	0.013

## Sheet: Table 3
	Supp. Table S3. MICs for ZOL, 10-ZOL and common antifungals in a broad spectrum of fungal pathogens.
			MIC / MEC (mg/L)
	Species		ZOL	10Z		FLC	ITR	VOR	KET	AMB	CAS	5FC		Strain	Source
	Mucor circinelloides		64	1		256	0.5	8	16	0.25	>16	>64		80-14-240-5007	Catriona Halliday, Westmead Hospital, NSW
	Rhizopus oryzae		>256	4		>256	2	16	>16	0.13	>16	>64		04-14-364-1703	Catriona Halliday, Westmead Hospital, NSW
	Cryptococcus gattii		128	0.5		2	0.25	0.06	0.5	0.25	8	0.5		PNG27	John Perfect, Duke, NC
	Cryptococcus bacillisporus		128	2		1	0.06	0.06	0.25	0.25	8	4		NIH179	John Perfect, Duke, NC
	Cryptococcus deuterogattii		128	1		4	1	0.25	4	0.25	16	8		R265	John Perfect, Duke, NC
	Cryptococcus tetragattii		64	0.5		4	0.5	0.13	0.5	0.5	8	4		WM779	Catriona Halliday, Westmead Hospital, NSW
	Cryptococcus deneoformans		128	1		0.5	0.06	0.06	0.13	0.25	16	2		JEC21	John Perfect, Duke, NC
	Cryptococcus neoformans		32	0.5		4	0.5	0.13	0.25	0.25	8	4		H99	John Perfect, Duke, NC
	Fusarium oxysporum		>256	8		256	4	4	16	1	>16	>64		07-200-3012	Catriona Halliday, Westmead Hospital, NSW
	Fusarium solani		256	4		128	2	1	16	0.5	16	>64		04-16-056-1862	Catriona Halliday, Westmead Hospital, NSW
	Lomentospora prolificans		>256	2		>256	4	16	4	16	>16	>64		80-16-101-2445	Catriona Halliday, Westmead Hospital, NSW
	Scedosporium apiospermum		256	4		>256	8	1	8	8	16	>64		04-16-022-2268	Catriona Halliday, Westmead Hospital, NSW
	Pichia kudriavzavii		256	4		32	1	0.5	0.25	0.5	1	16		ATCC 6258	American Type Culture Collection
	Candida auris		128	2		256	2	2	4	2	4	2		CDC-0384	CDC AR Isolate Bank
	Saccharomyces cerevisiae		256	1		4	0.25	0.5	1	0.25	0.5	1		S288c	Marc Wilkins, UNSW, NSW
	Candida glabrata		8	0.5		4	0.13	0.25	0.5	0.25	0.13	0.25		CBS138 (ATCC 2001)	American Type Culture Collection
	Candida albicans		128	4		0.5	0.25	0.13	0.06	0.25	0.13	0.25		SC5314	Catriona Halliday, Westmead Hospital, NSW
	Candida parapsilosis		128	1		2	0.25	0.13	0.03	0.5	1	0.5		ATCC 22018	American Type Culture Collection
	Candida tropicalis		128	2		16	0.25	0.13	8	1	0.06	0.5		M230640	Kerry Weeks, Royal North Shore Hospital, NSW
	Candida dubliniensis		4	1		0.125	0.13	0.06	0.02	0.25	0.06	0.25		M230642	Kerry Weeks, Royal North Shore Hospital, NSW
	Aspergillus flavus		>256	2		128	0.5	0.5	2	0.5	8	>64		ATCC 204304	American Type Culture Collection
	Aspergillus niger		>256	4		256	2	1	8	0.13	4	>64		111	John Pitt, CSIRO, NSW
	Aspergillus terreus		128	0.5		64	0.5	0.25	2	1	2	64		75-16-089-2500	Catriona Halliday, Westmead Hospital, NSW
	Aspergillus udagawae		256	1		256	1	1	8	2	2	>64		8G81	Vanessa Barrs, University of Sydney, NSW
	Aspergillus lentulus		>256	2		256	2	4	16	4	4	>64		DTO 341-G7	Vanessa Barrs, University of Sydney, NSW
	Aspergillus fumigatus		>256	1		256	0.13	0.5	4	0.25	16	>64		ATCC 204305	American Type Culture Collection
	Aspergillus felis		>256	2		256	2	2	16	4	0.25	>64		IHE87256683D6	Vanessa Barrs, University of Sydney, NSW
	Aspergillus parafelis		>256	4		256	8	8	>16	4	0.13	>64		DTO 341-F2	Vanessa Barrs, University of Sydney, NSW
	Aspergillus frankstonensis		128	1		256	2	2	8	2	0.13	>64		DTO 341-F3	Vanessa Barrs, University of Sydney, NSW
	Epidermophyon floccosum		64	0.5		256	1	0.25	2	0.5	0.13	64		R-113	Steven Hainsworth, RMIT, VIC
	Microsporum canis		64	1		128	0.5	0.03	16	1	0.25	>64		R-232	Steven Hainsworth, RMIT, VIC
	Paraphyton cookei		128	0.5		256	2	0.5	8	1	0.25	>64		R-639	Steven Hainsworth, RMIT, VIC
	Nannizzia gypsea		256	0.5		>256	2	0.25	16	0.5	1	>64		R-131	Steven Hainsworth, RMIT, VIC
	Nannizzia nana		128	1		32	0.25	0.06	0.5	0.5	0.13	32		R-133	Steven Hainsworth, RMIT, VIC
	Trichophyton rubrum		128	2		64	8	1	4	1	0.25	>64		R-218	Steven Hainsworth, RMIT, VIC
	Trichophyton tonsurans		128	1		128	1	0.13	4	0.13	0.5	64		R-168	Steven Hainsworth, RMIT, VIC
	Trichophyton soudanense		64	2		128	0.5	0.13	4	0.5	0.5	64		R-167	Steven Hainsworth, RMIT, VIC
	Trichophyton interdigitale		256	1		>256	1	0.25	8	0.5	0.25	>64		R-234	Steven Hainsworth, RMIT, VIC

## Sheet: Table 4
	Supp. Table S4. MICcs and FICIs for combinations of ZOL and antifungals.
			AF:ZOL FICIs
			FLC			ITR			VOR			KET			AMB			CAS			5FC
	Species		A*	Z*	F*	A	Z	F	A	Z	F	A	Z	F	A	Z	F	A	Z	F	A	Z	F
	Mucor circinelloides		32	16	0.38	0.06	8	0.25	4	8	0.63	8	16	0.75	0.25	128	3	16	32	1	512	64	≥4
	Rhizopus oryzae		256	256	1	2	8	1.02	8	8	0.52	16	64	0.63	0.13	64	1.13	4	256	0.63	256	512	3
	Cryptococcus gattii		0.25	32	0.38	0.125	16	0.63	0.06	32	1.25	0.5	4	1.03	0.25	64	1.5	16	256	≥4	0.125	128	1.25
	Cryptococcus bacillisporus		0.125	32	0.38	0.0625	32	1.29	0.125	32	2.33	0.25	2	1.02	1	256	6	8	16	1.13	0.125	128	1.03
	Cryptococcus deuterogattii		4	8	0.25	0.25	8	0.38	0.063	32	0.5	0.5	16	0.31	0.25	128	2	16	64	1.5	0.125	128	1.02
	Cryptococcus tetragattii		1	16	0.5	1	4	2.06	0.125	32	1.46	0.25	16	0.75	0.125	64	1.25	16	32	2.5	0.5	64	1.13
	Cryptococcus deneoformans		0.125	32	0.5	0.125	1	2.09	0.0625	64	1.54	0.03125	16	0.37	0.125	16	0.63	8	64	1	0.5	16	0.38
	Cryptococcus neoformans		4	8	0.38	0.125	4	0.19	0.0625	16	0.98	0.125	4	0.19	0.5	8	2.25	16	128	≥4	1	16	0.75
	Fusarium oxysporum		64	256	0.75	1	128	0.5	4	8	1.02	4	256	0.75	0.5	64	0.63	64	256	2.5	512	256	≥4
	Fusarium solani		32	128	0.75	0.5	32	0.38	1	8	1.03	4	128	0.75	0.25	64	0.75	64	256	≥4	256	256	3
	Lomentospora prolificans		512	64	1.13	2	64	0.63	16	32	1.06	2	256	1	4	256	0.75	64	512	3	256	256	2.5
	Scedosporium apiospermum		256	32	0.63	4	16	0.56	1	128	1.5	4	32	0.63	8	128	1.5	32	512	≥4	256	256	3
	Pichia kudriavzavii		8	128	0.67	0.25	64	0.5	1	64	2.25	0.06	64	0.38	0.25	32	0.63	0.5	16	0.56	2	256	1.13
	Candida auris		32	32	0.38	1	16	0.63	1	16	0.63	1	32	0.5	2	16	1.13	4	32	1.25	1	128	1.5
	Saccharomyces cerevisiae		1	32	0.38	0.063	64	0.5	0.25	64	0.75	0.25	32	0.25	0.5	128	2.5	0.5	2	1.01	1	64	1.25
	Candida glabrata		0.25	1	0.09	0.016	1	0.16	0.0625	1	0.38	0.031	2	0.31	0.125	1	0.63	0.25	1	2.05	0.125	1	0.63
	Candida albicans		2	8	0.53	0.25	32	1.13	0.125	64	1.46	0.25	32	1.13	0.25	32	1.25	0.25	32	2.17	0.25	16	1.13
	Candida parapsilosis		0.25	32	0.38	0.062	32	0.5	0.125	32	1.21	0.03	4	0.53	0.5	64	1.5	0.5	32	0.75	0.25	64	1
	Candida tropicalis		2	32	0.31	0.062	16	0.31	0.0625	1	0.49	0.5	32	0.31	1	128	2	0.02	8	0.4	0.125	64	0.75
	Candida dubliniensis		0.03125	1	0.42	0.03125	1	0.5	0.0125	1	0.46	0.005	1	0.38	0.25	4	2	0.01	0.125	0.2	0.125	0.25	0.56
	Aspergillus flavus		64	32	0.56	0.5	32	1.06	0.25	256	1	2	128	1.25	0.25	64	0.63	4	256	1	128	512	2
	Aspergillus niger		256	512	2	1	32	0.56	1	8	1.02	4	256	1	0.125	8	0.98	4	512	2	256	512	3
	Aspergillus terreus		8	32	0.38	0.13	32	0.51	0.125	2	0.52	0.25	16	0.25	0.5	64	1	2	64	1.5	32	128	1.5
	Aspergillus udagawae		256	2	1.01	0.5	128	1	0.5	128	1	2	128	0.75	0.25	128	0.63	2	256	2	256	512	≥4
	Aspergillus lentulus		64	2	0.25	0.5	32	0.31	0.5	256	0.63	4	64	0.38	2	32	0.56	2	64	0.63	256	512	3
	Aspergillus fumigatus		64	64	0.75	0.063	2	0.51	2	64	0.75	2	128	0.75	0.25	16	1.03	8	128	0.75	128	512	2
	Aspergillus felis		256	16	1.03	1	8	0.52	0.5	64	0.38	8	64	0.63	8	256	2.5	0.5	256	2.5	64	512	1.5
	Aspergillus parafelis		128	2	0.5	8	32	1.06	2	128	0.5	32	512	2	4	64	1.13	0.065	32	0.56	128	512	2
	Aspergillus frankstonensis		128	8	0.56	2	32	1.25	2	16	1.13	4	64	1	2	128	2	0.5	256	≥4	256	256	≥4
	Epidermophyon floccosum		128	8	0.63	0.5	8	0.63	0.25	8	1.13	0.5	16	0.5	0.25	32	1	0.25	16	2.17	32	64	1.5
	Microsporum canis		32	8	0.38	0.25	16	0.75	0.015	8	0.63	4	4	0.31	0.5	16	0.75	0.125	4	0.56	512	64	≥4
	Paraphyton cookei		128	16	0.63	1	8	0.56	0.125	16	0.38	4	8	0.56	0.25	32	0.5	0.125	16	0.63	512	128	≥4
	Nannizzia gypsea		128	16	0.31	0.5	32	0.38	0.0625	8	0.28	1	32	0.19	0.25	64	0.75	0.5	64	0.75	256	256	3
	Nannizzia nana		8	32	0.5	0.13	16	0.65	0.0625	8	1.1	0.13	32	0.51	0.25	64	1	0.033	64	0.75	64	256	≥4
	Trichophyton rubrum		16	32	0.5	2	64	0.75	0.25	16	0.38	1	16	0.38	2	256	≥4	0.063	32	0.5	128	128	2
	Trichophyton tonsurans		32	8	0.31	0.25	16	0.38	0.0625	16	0.61	0.5	16	0.25	0.25	256	3.92	0.25	64	1	64	128	2
	Trichophyton soudanense		64	16	0.75	0.25	16	0.75	0.03125	16	0.49	1	8	0.38	0.5	128	3	1	64	3	64	128	3
	Trichophyton interdigitale		128	64	0.5	0.25	4	0.27	0.0625	32	0.38	2	64	0.5	1	256	3	0.25	64	1.25	128	256	2
	*A = antifungal MICc, Z = bisphosphonate MICc, F = FICI

## Sheet: Table 5
	Supp. Table S5. MICcs and FICIs for combinations of 10-ZOL and antifungals.
			AF:10-ZOL FICIs
			FLC			ITR			VOR			KET			AMB			CAS			5FC
	Species		*A	*Z	*F	A	Z	F	A	Z	F	A	Z	F	A	Z	F	A	Z	F	A	Z	F
	Mucor circinelloides		32	1	1.13	0.25	1	1.5	4	0.125	0.63	4	0.125	0.38	0.25	1	2	128	0.5	≥4	512	1	≥4
	Rhizopus oryzae		32	2	0.56	0.125	2	0.56	8	2	1	4	2	0.63	0.13	0.25	1.06	128	0.5	≥4	512	2	≥4
	Cryptococcus gattii		1	0.5	1.5	0.125	0.125	0.75	0.033	0.125	0.8	0.125	0.125	0.5	0.125	0.125	0.75	2	0.125	0.5	0.25	0.25	1
	Cryptococcus bacillisporus		1	0.125	1.06	0.033	0.125	0.61	0.03	0.125	0.56	0.125	0.125	0.56	0.125	0.125	0.56	2	1	0.75	1	1	0.75
	Cryptococcus deuterogattii		2	0.125	0.56	0.125	0.125	0.63	0.125	0.063	0.56	0.063	0.063	0.26	0.25	0.063	1.06	4	1	1.25	0.5	1	1.06
	Cryptococcus tetragattii		2	0.125	0.75	0.25	0.125	0.75	0.063	0.5	1.48	0.125	0.125	0.5	0.25	0.063	0.63	1	1	2.13	0.5	0.5	1.13
	Cryptococcus deneoformans		0.25	0.5	1	0.063	0.5	1.55	0.063	0.25	1.3	0.063	0.125	0.61	0.125	0.125	0.63	2	1	1.13	0.25	0.5	0.63
	Cryptococcus neoformans		2	0.125	1.13	0.063	0.063	0.56	0.063	0.25	0.98	0.063	0.063	0.56	0.5	0.25	2.5	2	0.5	1.25	0.25	0.5	1.06
	Fusarium oxysporum		256	1	1.13	1	1	0.38	1	2	0.5	16	1	1.13	1	0.25	1.03	128	1	≥4	512	4	≥4
	Fusarium solani		64	0.5	0.63	1	0.5	0.63	0.5	0.125	0.53	4	2	0.75	0.25	0.25	0.56	16	4	2	512	1	≥4
	Lomentospora prolificans		128	1	0.75	1	0.5	0.5	2	1	0.63	0.25	1	0.56	4	2	1.25	128	0.5	≥4	256	1	2.5
	Scedosporium apiospermum		256	1	0.75	4	0.25	0.56	0.5	0.125	0.53	4	0.125	0.53	2	2	0.75	16	1	1.25	256	1	2.25
	Pichia kudriavzavii		16	0.5	0.63	1	0.25	1.06	0.5	0.125	1.03	0.25	2	1.5	0.25	2	1	0.5	0.5	0.63	16	1	1.25
	Candida auris		64	0.5	0.5	1	0.125	0.56	0.25	1	0.63	1	1	0.75	1	0.25	0.63	0.5	0.5	0.38	2	1	1.5
	Saccharomyces cerevisiae		1	0.5	0.75	0.125	0.5	1	0.25	0.25	0.75	0.25	0.25	0.38	0.25	0.25	1.25	0.125	0.063	0.31	1	1	2
	Candida glabrata		1	0.125	1.25	0.031	0.063	0.75	0.25	0.03125	1.06	0.016	0.031	0.38	0.5	0.25	2.5	0.125	0.25	1.46	0.125	0.125	0.75
	Candida albicans		1	0.0625	0.31	0.25	0.25	1.25	0.063	0.25	0.55	0.125	0.125	0.63	0.25	0.25	1.06	0.063	1	0.73	0.125	0.5	0.63
	Candida parapsilosis		1	0.25	0.75	0.125	0.125	0.63	0.063	0.25	0.73	0.015	0.25	0.75	0.5	0.125	1.13	0.25	0.25	0.5	0.125	1	1.25
	Candida tropicalis		1	1	0.56	0.125	0.125	0.56	0.032	0.5	0.5	4	0.25	0.63	0.5	0.125	0.56	0.25	1	≥4	0.5	1	1.5
	Candida dubliniensis		0.125	0.25	1.25	0.033	0.125	0.38	0.033	1	1.55	0.006	0.125	0.43	0.25	0.125	1.13	0.063	0.125	1.18	0.125	0.25	0.75
	Aspergillus flavus		32	0.063	0.53	0.5	0.125	1.06	0.06	0.5	0.37	1	0.125	0.56	0.5	2	2	2	2	1.25	256	1	2.5
	Aspergillus niger		64	0.5	0.38	0.25	1	0.38	0.13	0.5	0.26	2	2	0.75	0.25	1	2.17	2	2	1	512	1	≥4
	Aspergillus terreus		2	0.25	0.53	0.25	0.25	1	0.25	0.25	1.5	2	0.25	1.5	0.25	0.5	1.25	2	1	3	64	0.25	1.5
	Aspergillus udagawae		4	1	1.02	0.25	0.25	0.5	0.03	1	1.03	0.5	0.5	0.56	0.25	0.5	0.63	1	0.5	1	64	0.5	1
	Aspergillus lentulus		4	2	1.02	0.25	1	0.63	0.5	1	0.63	4	1	0.75	1	2	1.25	4	2	2	512	1	≥4
	Aspergillus fumigatus		8	0.5	0.56	0.063	0.063	0.56	0.25	0.25	0.75	0.25	0.25	0.31	0.125	0.25	0.75	8	1	1.5	256	1	3
	Aspergillus felis		4	1	0.52	0.5	1	0.75	0.5	1	0.75	4	0.25	0.38	2	1	1	0.5	4	≥4	256	1	2.5
	Aspergillus parafelis		4	2	0.52	2	4	1.25	2	2	0.75	16	1	0.75	1	2	0.75	0.5	1	≥4	512	2	≥4
	Aspergillus frankstonensis		64	0.5	0.75	1	0.5	1	4	2	≥4	1	0.5	0.63	1	2	2.5	0.125	0.125	1.09	256	1	3
	Epidermophyon floccosum		32	0.25	0.63	0.5	0.125	0.75	0.032	0.25	0.63	1	1	2.5	0.5	0.5	2	0.125	0.25	1.46	32	0.5	1.5
	Microsporum canis		64	0.25	0.75	0.063	0.5	0.63	0.031	0.125	1.16	1	1	1.06	1	0.25	1.25	0.25	1	2	256	1	3
	Paraphyton cookei		8	0.25	0.53	0.063	0.25	0.53	0.325	0.125	0.9	1	0.25	0.63	1	0.25	1.5	0.25	0.25	1.5	512	0.25	≥4
	Nannizzia gypsea		64	0.25	0.63	2	0.25	1.5	0.25	0.25	1.5	2	0.25	0.63	0.5	0.5	2	0.25	1	2.25	512	0.5	5
	Nannizzia nana		32	0.5	1.5	0.25	1	2	0.0625	0.125	1.17	0.5	0.25	1.25	1	0.25	2.25	0.25	0.25	2.17	32	1	2
	Trichophyton rubrum		8	0.5	0.38	1	0.5	0.31	0.25	0.5	0.5	1	0.5	0.5	0.5	0.25	0.63	0.25	0.5	1.25	32	1	0.75
	Trichophyton tonsurans		2	0.5	0.52	0.25	1	1.25	0.063	0.5	0.98	0.25	0.25	0.31	0.25	1	2.92	2	1	≥4	64	1	2
	Trichophyton soudanense		4	0.5	0.28	0.25	0.125	0.56	0.063	0.25	0.61	0.5	1	0.63	0.25	0.25	0.63	0.5	0.5	1.25	64	2	2
	Trichophyton interdigitale		32	1	1.06	0.5	0.125	0.63	0.063	0.5	0.75	0.5	0.5	0.56	0.25	0.25	0.75	0.5	1	3	64	1	1.5
	*A = antifungal MICc, Z = bisphosphonate MICc, F = FICI

## Sheet: Table 6
	Supp. Table S6. ZOL and 10-ZOL MICs for 12 bacterial pathogens.
				MIC (mg/L)
		Species		ZOL	10-ZOL
	G+	Staphylococcus aureus		256	16
		Streptococcus pneumoniae		>256	16
		Streptococcus pyogenes		256	16
		Enterococcus faecalis		256	16
		Bacillus subtilis		256	>16
	G-	Escherichia coli		256	16
		Pseudomonas aeruginosa		>256	>16
		Klebsiella pneumoniae		256	16
		Acinetobacter baumanii		>256	>16
		Salmonella Typhimurium		256	>16
		Enterobacter aerogenes		>256	16
		Proteus vulgaris		128	>16
